# Supplementary material for: Divergent Morphologies and Common Signaling Features of Active and Inactive Oncogenic RHOA Mutants in Yeast
Source: Cells. 2025 Sep 15;14(18):1439. doi: 10.3390/cells14181439 (PMC12468435; doi:10.3390/cells14181439)
Supplement: Supplementary file 1 [file cells-14-01439-s001.zip]

Archive with 1 entries (1 files):
- cells-3854339-supplementary.pdf
